# Supplementary material for: Investigating the Potential of L(+)-Lactic Acid as a Green Inhibitor and Eradicator of a Dual-Species Campylobacter spp. Biofilm Formed on Food Processing Model Surfaces
Source: Microorganisms. 2024 Oct 23;12(11):2124. doi: 10.3390/microorganisms12112124 (PMC11596057; doi:10.3390/microorganisms12112124)
Supplement: Supplementary file 1 [file microorganisms-12-02124-s001.zip]

Archive with 1 entries (1 files):
- microorganisms-3232463-supplementary.pdf
